# Supplementary material for: Association Between Volleyball Participation and Knee Osteoarthritis in Community-Dwelling Adults: A Cross-Sectional Analysis of the Osteoarthritis Initiative
Source: Healthcare (Basel). 2026 Jul 1;14(13):1937. doi: 10.3390/healthcare14131937 (PMC13361759; doi:10.3390/healthcare14131937)
Supplement: Supplementary file 1 [file healthcare-14-01937-s001.zip]

Archive with 1 entries (1 files):
- healthcare-4358579-supplementary.pdf
